# Supplementary material for: Poly(Glycerol Succinate) as Coating Material for 1393 Bioactive Glass Porous Scaffolds for Tissue Engineering Applications
Source: Polymers (Basel). 2022 Nov 19;14(22):5028. doi: 10.3390/polym14225028 (PMC9697483; doi:10.3390/polym14225028)
Supplement: Supplementary file 1 [file polymers-14-05028-s001.zip]

Archive with 1 entries (1 files):
- polymers-1945688-supplementary.pdf
